# Supplementary material for: Placebo effects improve sickness symptoms and drug efficacy during systemic inflammation: a randomized controlled trial in human experimental endotoxemia
Source: BMC Med. 2025 Aug 4;23:455. doi: 10.1186/s12916-025-04292-8 (PMC12320331; doi:10.1186/s12916-025-04292-8)
Supplement: Supplementary file 1 — Additional file 1. Data file with raw data reported on herein. [file 12916_2025_4292_MOESM1_ESM.xlsx]

## Sheet: Schmidt et al Supplementary Dat
Rando_Nummer	Labor_Nummer	Date_study_day	medication	communication	group	Geburtsdatum	sex_assigned_at_birth	age_years	height_cm	bodyweight_kg	BMI	years_of_education	dummy_education_atleast_12_years	GEEE_IBU_preexperience	dummy_GEEE_IBU_use_within_last_12_months	STADI_T_Depression	STADI_T_Anxiety	STADI_T_Global	Vital_parameters	HR_BL	HR_1h	HR_2h	HR_3h	HR_4h	HR_6h	Temp_BL	Temp_1h	Temp_2h	Temp_3h	Temp_4h	Temp_6h	immune_parameter	TNFa_BL	TNFa_1h	TNFa_2h	TNFa_3h	TNFa_4h	TNFa_6h	IL6_BL	IL6_1h	IL6_2h	IL6_3h	IL6_4h	IL6_6h	neuroendocrine_parameters	Cort_Plasma_BL	Cort_Plasma_1h	Cort_Plasma_2h	Cort_Plasma_3h
1M	A11.5009	2021-09-03	2	2	4	11/21/1994	2	26	185	77	22.4982	18	1	4	1	10	11	21		65	65	56	76	72	76	36.5	36.2	36.9	37.6	38.3	37.7		0.55	17.45	37.85	21.38	6.86	2.98	1.73	42.85	65.55	133.34	7.91	5.1		167.39	124.43	501.66	666.18
2M	A11.5005	3/22/2021	2	2	4	1982-10-12	2	37	177	77	24.5779	21	1	5	1	11	10	21		102	77	89	83	114	97	36.8	36.7	37.5	37.6	38	37.3		0.78	22.39	37	19.87	9.69	4.86	2.79	8.16	293.51	185.45	58.81	9.9		221.83	169.84	448.44	632.6
3M	A11.5013	3/30/2021	1	1	1	4/20/2001	2	19	180	73.5	22.6852	13	1	6	0	17	25	42		77	67	71	101	107	88	36.7	36.3	36.4	36.6	36.5	36.7		1.11	10.93	24.51	23.25	14.82	5.52	2.33	3.46	76.42	124.28	48.77	6.16		153.3	199.14	223.02	434.04
4M	A11.5015	2021-12-04	2	1	3	8/28/1992	2	28	174	88	29.0659	21	1	4	1	16	13	29		58	54	56	78	69	60	36.4	36.5	37.1	37.1	37.2	36.7		0.8	24.21	47.61	23.5	9.73		1.98	6.74	257.3	124.04	39.35			170.12	133.76	439.61	499.65
1W	A11.5014	4/13/2021	2	1	3	5/18/1998	1	22	168	53.2	18.8492	16	1	5	1	17	21	38		72	90	80	85	94	88	36.6	36.7	36.8	37.6	37.6	37.3		0.76	21.42	28	23.45	10.76	4.74	3.08	11.39	311.83	235.96	71.89	10.8		265.39	203.6	169.46	413.69
5M	A11.5017	4/19/2021	1	1	1	1997-06-04	2	24	181	81	24.7245	18	1	6	0	13	11	24		69	61	68	74	81	70	36.2	36.2	36.5	36.5	36.7	36.5		1.1	44.76	75.42	44.32	27.91	9.49	1.45	15.4	699.13	1004.5	349.68	22.83		228.29	193.43	362.54	745.29
6M	A11.5007	4/20/2021	2	2	4	4/27/1997	2	23	175	65	21.2245	14	1	1	0	15	12	27		66	69	78	78	73	86	36.9	37.3	38.2	38.3	38.1	37.8		0.6	105.82	104.6	56.59	27.87	11.88	1.74	25.38	442.67	786.53	179.41	12.03		250.21	247.19	464.21	654.89
2W	A11.5006	4/27/2021	1	1	1	1999-04-12	1	21	164	62	23.0518	14	1	3	1	18	23	41		75	75	90	91	98	100	36.5	36.8	36.8	36.8	37	36.9		0.73	41.81	131.96	65.96	40.77	13.33	2.79	10.6	899.69	650	205.04	35.72		316.71	255.82	194.26	214.23
7M	A11.5016	2021-03-05	1	1	1	4/28/1997	2	23	174	67	22.1297	16	1	6	0	11	12	23		70	50	60	74	66	63	35.8	36	36.6	36.6	36.1	36.9		0.86	35.03	84.23	53.17	28.38	10.34	1.35	6.25	512.54	766.29	283.07	14.71		182.59	209.53	449.38	684.48
3W	A11.5011	2021-05-05	2	1	3	3/19/1996	1	24	174	75	24.7721	16	1	5	1	16	19	35		64	87	92	90	77	82	36.6	37.2	38	37.7	37.7	37.2		1.07	110.79	86.3	40.85	24.24	7.28	2.4	32.86	390.6	324.62	94.74	4.94		306.24	264.54	570.57	800.02
4W	A11.5020	2021-10-05	1	2	2	10/23/1998	1	22	165	63.9	23.4711	16	1	1	0	15	24	39		53	77	73	72	72	71	36.5	36.5	36.5	36.3	36.6	36.5		0.79	64.72	91.9	42.55	30.59	9.39	4.14	60.54	1433.13	457.44	115.11	9.78		445.65	388.89	323.94	1044.21
8M	A11.5024	2021-11-05	2	2	4	1999-11-09	2	21	179	75	23.4075	15	1	5	1	17	25	42		73	66	67	83	83	80	36.9	36.7	37.3	37.6	38	37.6		0.549	27.63	36.73	17.78	6.95	3.21		23.12	471.32	211.94	72.52	5.17		210.78	150.35	519.82	779.57
9M	A11.5021	5/17/2021	2	1	3	2/18/1999	2	22	188	93	26.3128	11	0	4	1	16	12	28		70	68	69	89	77	86	36.7	36.8	37.3	37.6	37.6	37.2		0.64	20.3	38.48	19.85	11.28	5.04		10.01	201.32	268.76	94.14	11.54		433.19	307.65	465.33	499.48
5W	A11.5023	5/18/2021	2	2	4	8/18/1998	1	22	176	68	21.9525	15.5	1	5	1	23	18	41		53	49	60	78	93	63	37.1	37.3	38	38.6	38	37.8		0.68	44.8	61.64	28.92	10.92	5.24	2.96	26.57	485.56	234.34	35.86	11.76		296.87	252.08	568.37	708
10M	A11.5028	5/25/2021	2	1	3	12/21/1996	2	24	197	93	23.9635	17.5	1	5	1	19	17	36		54	61	68	62	68	86	35.7	36.2	35.4	35.7	37.1	36.1		0.77	40.76	68.17	77.32	43.54	12.35	1.12	5.12	115.53	532.71	262.31	16.32		388.42	306.3	668.52	687.55
6W	A11.5035	2021-09-06	1	2	2	9/28/1999	1	21	170	53	18.3391	15	1	6	0	11	21	32		88	80	79	107	99	100	36.4	36.4	36.5	36.7	37.1	37		0.66	29.2	41.14	36.42	22.68	6.66	2.63	27.73	365.85	681.39	237.69	14.93		322.93	164.46	145.75	388.45
7W	A11.5036	6/14/2021	1	2	2	1/24/1994	1	27	169	54	18.9069	16.5	1	4	1	13	20	33		85	79	83	65	77	90	36	36.8	36.7	36.9	37.2	37.3		0.4	75.79	219.17	140.13	75.84	24.48	2.31	17.89	1844.22	4596.69	3121.76	222.4		305.05	247.83	217.09	718.34
8W	A11.5041	6/29/2021	1	1	1	9/15/1998	1	22	180	69	21.2963	16	1	4	1	20	25	45		72	53	65	70	88	99	36.4	36.7	36.6	37.1	37.2	36.9		0.69	143.12	179.19	224.89	84.74	44.65	1.36	41.45	1171.36	2712.81	3520.08	348.77		261.69	187.53	149.64	223.84
9W	A11.5045	2021-05-07	2	1	3	1993-10-01	1	28	168	60.5	21.4357	14.5	1	6	0	13	19	32		90	78	84	94	98	101	36.9	36.9	37.2	37.6	38.1	37.1		0.94	5.76	55.27	36.07	21.69	6.12	16.1	5.01	289.47	799.9	278.07	67.71		182.41	138.48	397.92	593.41
11M	A11.5047	2021-12-07	2	1	3	9/27/1994	2	26	170	82	28.3737	17	1	4	1	15	12	27		79	86	92	107	112	97	36.2	36.2	37	38.2	38.2	37.7		0.77	31.73	56.59	47.54	18.41	6.34	1.02	6.91	213.87	768.98	236.8	20.09		142.85	216.67	438.04	577.27
10W	A11.5042	7/13/2021	2	1	3	2000-08-05	1	21	170	75	25.9516	15	1	2	1	11	11	22		56	60	57	70	61	58	36.2	37	37.3	37.3	37.1	36.9		0.82	130.07	141.58	86.53	28.59	20.43	2.55	128.71	878.17	351.03	73.48	13.51		160.63	147.85	453.66	772.42
11W	A11.5046	7/19/2021	1	2	2	1992-10-01	1	29	183	82	24.4857	6	0	1	0	13	14	27		76	71	81	93	83	81	36.1	36.4	36.8	36.4	36.7	36.5		0.7	55.62	60.44	60.52	34.57	11.5	3.08	14.39	712.85	729.06	309.55	16.4		234.79	165.75	190.38	351.62
12M	A11.5051	7/26/2021	2	1	3	1993-12-10	2	27	187	97	27.7389	21	1	1	0	10	11	21		68	68	72	84	92	71	35.6	35.5	36.4	36.2	36.3	36.3		0.82	23.79	28.71	16.54	8.09	4.54		12.38	178.69	177.51	83.65	9.71		281.47	236.11	370.59	410.21
13M	A11.5019	7/27/2021	1	2	2	1/28/1994	2	27	178	69	21.7776	18	1	4	1	19	20	39		79	67	72	85	87	70	36.1	35.6	36.1	36.3	36.4	36.3		0.81	35.12	45.6	24.02	15.43	6.42		17.76	535.3	269.19	114.9	15.97		191.03	181.05	208.46	547.89
12W	A11.5052	2021-10-08	1	2	2	12/14/1996	1	24	163	56	21.0772	17	1	1	0	20	14	34		88	70	82	89	89	93	35.9	36.6	36.1	36.6	36.2	36.2		0.57	136.62	59.53	24.48	18.41	8.07			1162.03	396.97	143.9	29.48		334.11	251.77	181.8	269.51
14W	A11.5054	8/24/2021	2	2	4	11/26/1996	1	24	169	57	19.9573	17.5	1	3	1	19	17	36		77	99	100	107	97	95	36.4	36.9	37.7	38.1	38	37.4		0.91	64.27	128.35	78.9	30.23	12.99	0.76	4.82	639.32	695.8	120.26	9.37		281.95	194.25	439.02	644.2
15W	A11.5044	8/30/2021	1	2	2	6/29/1989	1	31	164	53	19.7055	14	1	4	1	15	22	37		77	67	66	76	85	68	37	37.1	37.1	37.1	36.8	36.2		0.74	0.05	30.83	40.55	29.78	10.15	2.37	3.44	89.84	295.25	150.05	37.05		237.48	235.18	178.98	169.82
16W	A11.5061	8/31/2021	1	2	2	4/20/1999	1	22	162	55	20.9572	16	1	4	1	10	16	26		69	68	65	86	83	89	36.4	36.6	36.6	36.9	36.8	36.9		0.71	62.36	183.33	102.37	52.29	13.31	2.4	8.81	509.77	1100.67	572.78	27.95		141.93	146.42	228.59	464.91
14M	A11.5048	2021-01-09	1	2	2	1997-12-11	2	23	180	70	21.6049	16	1	1	0	20	18	38		70	59	58	56	61	68	35.5	35.1	35.1	34.8	35.2	35.9		1.15	80.25	80.69	53.65	34.93	11.67	0.24	17.11	102.51	191.53	209.01	22.45		138.47	268.46	254.2	248.96
17W	A11.5056	9/21/2021	2	2	4	6/22/1999	1	22	166	65	23.5883	16	1	4	1	10	15	25		69	69	78	98	97	86	36.6	37.1	37.1	38.1	37.4	37		1.24	167.96	155.52	89.78	43.86	19.24	2.01	28.34	203.32	448.63	219.08	12.24		203.86	250.72	440.81	701.14
19W	A11.5058	9/27/2021	2	1	3	5/14/1997	1	24	166	53	19.2336	12	1	5	1	10	10	20		58	75	73	77	86	77	36	36.4	36.5	36.9	37.1	36.9		1.14	29.18	51.91	32.17	17.19	4.85	2.57	6.86	162.73	273.96	291	14.64		177.58	117.83	396.51	611.69
20W	A11.5050	2021-04-10	2	2	4	2002-10-01	1	19	172	62	20.9573	13	1	5	1	13	25	38		68	60	70	71	75	81	36.7	36.5	36.9	37.7	37.8	36.9		0.85	17.09	55.3	33.87	15.82	4.81	4.63	4.84	263.04	318.32	121.84	8.74		114.74	88.18	289.33	472.79
21W	A11.5030	2021-11-10	1	2	2	11/25/2000	1	20	172	56	18.9292	14	1	4	1	14	20	34		59	65	62	85	91	80	35.7	36.2	36.3	36.3	36.5	36.5		1.18	121.01	184.64	118.94	57.3	23.73	2.23	30.61	1118.68	1374.79	497.15	157.69		241.94	170.5	204.78	396.2
22W	A11.5062	2021-12-10	1	2	2	1997-05-02	1	24	170	72	24.9135	17	1	1	0	13	15	28		80	77	76	89	85	81	36.7	36.5	36.7	36.4	36.6	37		1.35	55.89	85.56	54.41	31.31	10.2	7.36	25.35	914.12	676.41	225.37	22.55		105.11	129	312.85	178.41
15M	A11.5064	10/18/2021	2	1	3	4/15/2000	2	21	190	86	23.8227	15	1	4	1	10	12	22		43	45	53	70	65	49	35.7	35.9	36.5	37.1	36.6	36.5		0.76	60.83	75	39.17	19.76	6.52	6.76	10.74	320.59	217.42	51.9	8.77		216.33	241.56	388.21	512.92
16M	A11.5063	10/19/2021	1	2	2	7/27/1997	2	24	185	99	28.9262	15	1	1	0	16	10	26		67	57	66	68	67	62	36.1	36.2	36.3	36.5	36.3	36.3		1.14	29.5	43.28	26.21	17.36	5.7	2.77	9.43	243.6	171.08	54.74	11.63		280.17	370.12	278.4	534.62
23W	A11.5067	10/20/2021	2	2	4	3/21/1993	1	28	167	58	20.7967	12	1	4	1	17	13	30		89	111	130	126	120	98	37.2	37.3	37.4	37.4	37.6	35.9		0.9	63.78	64.01	30.61	14.93	6.49	0.1	26.9	506	133.12	19.28	4.56		342.08	283.89	757.24	857.72
24W	A11.5066	10/25/2021	1	1	1	2000-03-12	1	20	163	52	19.5717	15	1	1	0	16	15	31		79	70	87	94	94	80	36.3	36.1	36.1	36.5	36.5	36.4		0.87	42.55	72.98	64.88	40.11	13.84	1.65	5.7	321.82	713.4	267.46	14.88		274.8	165.71	126.77	370.39
17M	A11.5068	10/26/2021	1	2	2	10/31/1995	2	25	158	64	25.6369	20	1	1	0	10	10	20		77	77	73	87	81	92	36.1	35.8	35.6	36	36.1	36.5		0.66	27.63	30.11	12.88	6.53	2.32	0.58	11.9	202.34	128.99	59.69	5.26		323.87	206.27	301.81	452.38
18M	A11.5065	2021-02-11	2	2	4	1998-05-05	2	23	174	65	21.4692	17	1	5	1	11	11	22		82	75	81	76	79	87	35.3	35.7	36.2	36.5	36.6	36.2		0.75	56.7	73.13	35.33	17.44	5.86	1.61	14.77	156.3	187.12	107.55	8.25		398.8	255.79	579.32	676.88
25W	A11.5071	2021-08-11	1	2	2	1986-05-12	1	34	178	66	20.8307	16	1	5	1	14	10	24		65	70	74	84	82	77	37.4	37.4	37.3	37.3	37.3	37.4		0.59	39.88	64.53	40.28	20.21	5.66		16.18	209.82	285.6	108.9	8.1		210.32	202.48	248.07	449.54
26W	A11.5075	11/22/2021	2	2	4	5/27/1997	1	24	171	63	21.5451	17	1	4	1	15	17	32		98	67	85	81	80	77	36.1	36.3	36.9	37.3	37	36.9		0.45	31.18	42.16	16.42	6.7	2.72	0.52	18.68	347.83	137.75	24.54	10.11		250.68	305.45	509.17	582.79
19M	A11.5072	11/23/2021	2	2	4	9/19/1998	2	23	193	93	24.9671	17	1	4	1	19	21	40		86	80	89	101	108	105	35.5	35.9	36.2	36.8	37.1	37.3		0.72	36	53.73	26.45	20.8	3.82	3.72	16.12	476.65	436.58	109.05	5.14		230.23	181.67	660.06	863.91
27W	A11.5070	11/29/2021	1	2	2	1993-01-01	1	28	170	58	20.0692	22	1	5	1	19	19	38		76	74	67	77	87	73	36	35.9	36.7	36.3	36.4	36.4		1.19	3.97	29.98	34.21	21.08	7.57	1.99	4.41	104.78	307.46	82.98	15.9		188.24	158.6	185.12	390.68
20M	A11.5073	11/30/2021	1	2	2	10/31/1997	2	23	180	77	23.7654	17	1	5	1	23	19	42		67	63	69	77	74	79	36.6	36.2	36.4	36.3	36.5	36.5		1.1	111.07	91.93	45.82	27.47	9.21	1.46	100.33	411.6	391.79	172.41	18.49		197.73	289.14	257.34	644.88
28W	A11.5076	2021-01-12	1	1	1	1995-06-03	1	26	170	60	20.7612	16	1	1	0	10	12	22		51	49	57	61	60	80	35.6	35.7	36.1	35.9	36.3	36.8		0.75	52.66	114.82	58.36	33.69	12.84	0.77	9.13	733.72	789.43	295.74	26.84		208.25	226.18	270.24	278.07
29W	A11.5079	2021-06-12	1	2	2	1994-06-10	1	27	178	78	24.6181	20	1	5	1	22	22	44		82	90	104	102	116	85	36.4	36.6	36.6	36.8	36.9	36.9		1.14	59.4	77.93	46.15	24.51	7.35	3.42	9.66	463.29	340.97	128.32	24.26		400.58	257.34	341.38	600.94
21M	A11.5077	2021-07-12	2	1	3	6/13/1996	2	25	176	72	23.2438	17	1	6	0	13	16	29		86	70	68	87	86	85	36.2	35.9	36.6	37.1	36.9	36.5		1.11	52.83	58.03	29.64	11.88	5.48	6.1	43.61	649.27	418.22	82.34	24.24		254.25	178.68	815.51	899.92
22M	A11.5082	12/13/2021	2	2	4	4/15/1999	2	22	185	86	25.1278	14	1	5	1	13	15	28		72	81	89	94	92	85	36.6	36.5	37.6	38.3	38.1	38.1		0.86	74.33	109.12	36.77	18.44	6.94	3.43	54.97	761.5	491.13	96.79	11.95		308.85	269	565	709
30W	A11.5081	12/14/2021	1	1	1	8/26/1987	1	34	166	55	19.9594	20	1	3	1	14	18	32		80	59	68	74	72	72	36.3	36	36.6	36.5	37.1	36.6		0.51	22.76	34.17	25.18	13.32	5.03	0.59	15.91	359.66	334.02	102.97	8		155.41	202.41	232.35	506.97
31W	A11.5083	2022-05-01	2	1	3	1997-12-06	1	24	164	52	19.3337	17	1	6	0	19	25	44		79	87	90	105	105	99	36	36.2	37	37.5	37.3	36.6		0.83	50.26	46.16	23.6	11.89	4.72	2.13	23.05	450.11	259.68	42.34	11.02		124.15	79.48	443.75	530.72
23M	A11.5080	1/17/2022	1	1	1	3/21/1989	2	32	185	88	25.7122	23	1	3	1	12	12	24		78		80	92	86	78	36.2		36.1	36.4	36.7	36.4		0.79		66.37	28.74	14.19	6.43			380.07	172.73	53.06	4.48		209.95		373.39	393.8
24M	A11.5089	1/18/2022	2	1	3	4/25/1998	2	23	188	105	29.708	17	1	5	1	19	22	41		68	70	100	90	82	78	35.8	36.4	37	37.7	37.4	36.8		0.98	62.3	58.35	32.72	16.13	6.51	1.82	43.32	604.87	441.58	86.98	8.1		140.18	208.42	514.85	710.65
25M	A11.5085	1/24/2022	1	1	1	12/23/1993	2	27	189	92	25.7552	10	0	1	0	18	22	40		72	70	68	87	90	79	36.2	36.2	36.7	36.7	36.7	37		0.95	41.57	96.24	96.47	41.48	17.57	1.38	8.22	345.65	986.91	781.55	38.41		244.53	216.41	257.64	538.18
26M	A11.5088	1/25/2022	1	1	1	5/16/2001	2	20	185	72	21.0373	14	1	1	0	12	17	29		80	87	90	98	95	92	36.2	36.7	37	36.8	36.9	36.9		0.59	34.12	49.78	24.01	13.02	4.53	2.6	16.54	387.32	281.51	76.61	10.31		330.11	324.72	501.82	587.51
27M	A11.5091	2/14/2022	2	2	4	2001-04-07	2	20	183	70	20.9024	14	1	1	0	15	15	30		84	80	89	101	98	90	36.3	36.5	38	38	37.6	37.2		0.73	72.64	52.69	33.53	14.8	5.65	2.39	22.6	300.55	217.99	77.23	8.07		204.29	145.35	606.72	382.63
32W	A11.5086	2/21/2022	2	1	3	6/18/1998	1	23	169	72	25.2092	17	1	5	1	18	18	36		54	58	64	73	73	71	36.2	36.5	37.1	37.4	37.4	37.1		0.92	49.34	107.27	64.67	25.18	11.05	3.39	14.79	560.1	471.69	145.9	13.3		177.64	351.96	682.43	758.35
33W	A11.5092	2/22/2022	2	1	3	8/15/2001	1	20	167	50	17.9282	15	1		0	21	19	40		86	75	86	90	95	92	36.5	36.7	36.8	36.9	37	36.9		0.8	31.74	114.56	50.89	23.21	8.09	3.69	6.6	592.91	618.3	219.09	14.94		315.76	292.4	237.6	548.5
34W	A11.5084	2/28/2022	2	2	4	3/17/1999	1	22	175	76	24.8163	16	1	4	1	14	16	30		74	63	69	73	79	69	36.1	36.4	36.4	36.6	36.7	36.5		0.8	61.72	65.37	35.14	21.83	9.37	3.02	22.9	333.25	206.81	76.7	12.25		257.23	195.51	125.38	219.58
28M	A11.5093	2022-01-03	2	2	4	4/24/1994	2	27	173	65	21.7181	18	1	5	1	16	19	35		63	56	67	83	81	69	36.2	36.3	37.1	37.7	37.8	37.3		1.24	22.68	42.76	25.87	11.9	4.75	1.32	5.63	209.15	145.63	22.26	3.76		300.67	227.41	445.28	527.93
35W	A11.5104	2022-07-03	2	2	4	9/24/1996	1	25	170	58	20.0692	17.5	1	4	1	11	16	27		79	71	87	96	93	89	37.1	36.3	37.6	37.7	37	37.2		0.74	24.08	42.1	30.14	13.67	4.86	2.17	12.58	689.63	534.4	102.97	11.77		193.57	178.18	483.83	657.91
36W	A11.5105	2022-08-03	1	1	1	3/26/1999	1	22	175	74	24.1633	17	1	1	0	10	11	21		55	55	70	54	55	74	36.4	36.7	36.7	36.7	37.1	36.6		0.76	62.33	76.23	50.63	24.63	9.68	2.32	36.61	716.4	849.61	615.24	43.18		210.07	146.38	144.18	513.16
37W	A11.5101	3/15/2022	1	2	2	6/21/1999	1	22	158	68	27.2392	16	1	5	1	12	15	27		89	85	94	105	99	101	37.3	37.3	37.6	37.6	37.5	37.6		0.66	60.62	106.61	52.66	22.59	6.69	1.75	22.17	898.89	1036.62	269.74	28.12		201.48	158.05	188.76	579.16
29M	A11.5108	2022-05-04	1	2	2	8/15/1998	2	23	182	88	26.5668	15	1	5	1	12	19	31		88	75	72	72	78	72	36.4	36.5	36.7	36.7	36.7	36.6		0.88	30.24	36.89	21.78	13.53	5.57	2.38	24.18	247.95	170.43	58.55	9.68		300.72	301.86	232.82	604.44
39W	A11.5107	2022-11-04	2	2	4	3/17/2000	1	21	163	62	23.3355	12	1	5	1	24	23	47		64	64	76	87	71	74	36	36.9	36.9	37.8	37.7	37.3		0.5	34.84	59.68	40.33	20.17	8.01	8.91	14.58	683.36	695.63	350.03	106.91		308	205.06	617.92	685.81
40W	A11.5106	2022-12-04	1	1	1	8/29/1999	1	22	172	60	20.2812	16	1	4	1	18	20	38		89	76	88	98	99	107	36.6	36.6	37.1	37	37	37.1		0.81	55.77	126.26	49.98	24.6	8.79	2.63	56.65	1136.6	604.09	143.1	11.51		352.03	242.89	186.19	515.86
41W	A11.5109	4/19/2022	1	1	1	8/22/1996	1	25	171	61	20.8611	18	1	4	1	18	19	37		68	71	81	88	93	91	36.5	36.6	36.8	36.9	36.9	36.8		0.78	74.92	76.18	29.22	15.83	6.97	1.12	57.76	556.49	256.79	54.1	8.8		178.68	237.04	394.21	585.53
42W	A11.5112	2022-03-05	2	1	3	7/30/1991	1	30	171	77	26.3329	24	1	5	1	23	21	44		63	68	83	81	83	77	36.6	36.7	37.3	37.6	37.6	37.3		0.75	69.5	81.98	28.81	15.43	5.79	3.25	83.3	712.67	425.12	131.58	11.08		168.22	252.7	465.6	706.82
43W	A11.5098	2022-09-05	1	1	1	5/27/1994	1	27	172	68	22.9854	17	1	4	1	20	28	48		55	72	78	85	86	72	35.9	36.7	36.6	36.5	36.6	36.8		0.93	30.12	56.05	42	22.86	9.3	3.31	12.83	550.99	582	193.7	15.47		191.11	133.21	152.86	552.88
30M	A11.5121	2022-10-05	1	2	2	6/28/1996	2	25	180	85	26.2346	20	1	1	0	10	10	20		69	84	79	82	80	70	36.5	36.6	36.7	36.6	36.4	36.4		0.72	57.04	56.09	26.27	11.42	5.07	1.17	24.14	258.23	140.65	35.56	12.59		243.35	195.07	440.81	550.76
44W	A11.5110	5/16/2022	2	2	4	1997-09-10	1	24	172	57	19.2672	18	1	4	1	21	26	47		75	83	78	86	87	89	35.8	35.9	36.8	37.7	37	36.4		2.12	45.95	67.66	32.44	14.49	5.57	5.61	50.96	698.81	389.91	107.92	11.81		427.59	364	631.91	751.34
31M	A11.5120	5/18/2022	2	1	3	7/17/1998	2	23	183	75	22.3954	13	1	1	0	10	11	21		76	62	60	72	73	60	36.1	35.8	36.2	36.9	36.1	36.5		0.78	30.23	47.32	28.17	14.64	5.94	2.57	15.08	355.06	336.42	118.52	20.85		190.83	123.83	298.76	568.13
45W	A11.5118	5/23/2022	2	1	3	1/14/1995	1	27	174	71	23.4509	20	1	3	1	10	11	21		72	64	63	69	67	59	36.2	36.4	37.3	37.7	38.4	36.6		0.94	18.38	48.62	32.61	18.24	6.08	3.12	6.74	244.03	185.87	79.81	7.32		207.68	148.43	438.04	824.99
32M	A11.5115	5/24/2022	1	1	1	11/18/1998	2	23	192	81	21.9727	18	1	6	0	27	28	55		77	62	82	96	72	76	36.2	36.4	36.7	36.2	36.5	36.3		0.73	27.36	59.22	43.21	22.95	7.96	6.06	9.03	427.7	593.76	246.23	27.76		286.99	206.95	176.24	426.53
46W	A11.5124	5/30/2022	1	2	2	1999-09-02	1	23	164	60	22.3081	16	1	4	1	14	17	31		62	57	61	65	73	75	36.6	36.4	36.4	36.9	36.7	36.4		0.59	42.32	105.63	81.91	42.12	14.6	2.2	8.59	611.02	1238.43	687.54	28.2		164.45	103.45	144.44	412.79
33M	A11.5123	5/31/2022	1	2	2	2002-11-10	2	19	170	60	20.7612	13	1	1	0	19	20	39		59	60	66	70	72	73	36.6	36.4	36.2	36.7	36	36		0.68	64.92	64.7	25.2	12.43	4.7	3.5	37.6	525.55	249.24	66.84	43.82		1151.75	1217.71	1409.46	2381.51
49W	A11.5128	2022-05-07	2	1	3	2001-08-09	1	20	173	60	20.0474	15	1	4	1	10	15	25		73	81	91	101	87	88	36.2	37.2	38.2	37.8	37.1	37.1		0.74	36.04	27.79	13.59	7.84	3.02	0.79	10.73	203.53	61.95	17.81	84.74		259.02	159.08	731.05	484.34
50W	A11.5117	2022-11-07	1	2	2	1997-06-01	1	25	166	62	22.4996	17	1	1	0	11	10	21		71	79	81	91	98	81	36.7	36.7	35	36.8	36.5	35.5		0.59	32.05	52.16	36.87	17.9	6.43	1.62	5.13	259.25	191.72	79.95	13.71		271.85	206.93	174.79	190.65
51W	A11.5132	2022-12-07	2	2	4	11/16/1998	1	23	164	60	22.3081	17	1	4	1	11	18	29		77	83	92	99	87	87	36.4	36.4	38	38	36.4	36		0.52	47.54	57.52	31.7	11.88	4.84	1.91	11.24	479.9	195.64	49.44	18.14		154.39	353.06	695.3	874.87
34M	A11.5134	7/13/2022	2	1	3	3/19/1991	2	31	190	90	24.9307	20.5	1	5	1	11	15	26		72	64	75	82	92	74	36.2	35.8	36.4	37.1	37.7	36.7		0.91	14.57	43.39	34.57	17.51	6.11	1.42	6.06	157.87	341.68	111.15	12.95		230.85	158.49	350.33	492.19
52W	A11.5138	7/18/2022	2	2	4	6/21/2001	1	21	173	68	22.7204	15	1	5	1	13	17	30		63	48	61	72	71	92	36.8	36.9	37	37.2	37.5	37		0.63	17.98	36.98	28.19	14.78	4.99	1.25	5.2	274.9	436.01	138.22	21.82		212.96	227.48	431.37	750.35
53W	A11.5111	7/19/2022	1	1	1	1998-10-03	1	24	180	60	18.5185	18	1	4	1	17	23	40		43	48	51	56	58	66	36.2	36.2	36.2	36.5	36.2	37		0.7	41.29	255.05	286.01	111.56	40.88	1.29	5.18	765.29	3688.11	5716.95	952.05		220.09	162.42	180.59	583.56
54W	A11.5139	7/25/2022	1	2	2	2000-06-04	1	22	172	68	22.9854	15	1	4	1	16	20	36		70	61	62	78	71	72	36.8	36.6	36.6	36.6	37	36.6		0.84	73.95	214.46	151.49	60.76	25.1	2.3	26.52	1189.77	4034.99	2516.02	134.96		280.86	233.52	170.29	533.28
55W	A11.5133	7/26/2022	2	1	3	10/17/2000	1	21	175	85	27.7551	16	1	4	1	15	11	26		62	69	74	87	80	68	36.8	36.3	38	37.8	37.4	36.8		0.95	44.33	74.79	27.86	11.96	5	4.43	12.62	929.34	369.45	66.02	23.4		132.66	90.24	518.25	931.76
35M	A11.5135	8/16/2022	2	1	3	1998-04-08	2	23	176	68	21.9525	18	1	4	1	12	15	27		59	79	81	79	90	86	35.6	35.9	36.6	37.1	36.6	36.9		0.85	49.48	69.24	54.93	29.73	10.65	0.42	7.9	355.7	878.16	446.58	26.75		253.14	315.6	518.01	568.66
56W	A11.5140	8/24/2022	2	1	3	6/21/2000	1	22	179	70	21.847	16	1	3	1	16	13	29		68	59	58	66	67	64	36.9	36.9	37.2	37.5	37.4	37.1		1.11	24.05	23.34	21.85	12.03	5.43	1.9	11.02	1696.93	277.73	42.87	2.1		829.61	683.66	1096.23	1711.18
57W	A11.5136	8/29/2022	2	2	4	8/31/1998	1	23	168	60	21.2585	18	1	4	1	14	15	29		60	54	58	45	59	77	36	35.6	36.4	36.8	37.6	35.6		0.77	51.25	61.43	47.7	23.29	7.68	1.45	22.34	436.59	545.01	292.66	13.79		223.79	250.31	450.26	611.01
36M	A11.5143	8/30/2022	1	2	2	1994-01-02	2	28	190	120	33.241	20	1	1	0	10	14	24		75	69	87	82	90	87	36	35.9	36.7	36.5	36.5	35.1		0.75	73.07	85.11	45.48	15.68	7.77	2.63	13.52	580.24	514.14	113.82	10.15		311.33	305.73	422.74	982.4
37M	A11.5146	9/20/2022	1	1	1	3/29/1997	2	25	187	76	21.7335	17	1	5	1	13	12	25		69	64	68	78	86	60	36.3	36.1	35.8	36.2	35.9	36.5		0.65	16.15	48.47	38.66	16.13	5.88		2.37	269.16	511.29	176.37	20.37		170.48	203.28	222.93	369.17
58W	A11.5142	9/26/2022	2	1	3	1999-03-07	1	23	176	78	25.1808	11	0	3	1	15	18	33		55	59	68	89	90	93	36	36.3	37.4	38.1	38.2	37.5		0.94	24.06	84.61	62.44	32.55	11.16	1.25	3.59	426.95	631.53	273.93	22.66		429.13	309.83	909.77	1242.88
59W	A11.5147	2022-04-10	2	1	3	1997-07-09	1	24	160	57	22.2656	17	1	4	1	14	19	33		91	67	110	117	110	124	36.5	36.6	37.2	37.6	37.4	37.2		0.72	197.6	215.1	80.44	39.64	12.13	1.1	62.82	1094.67	784.1	186.2	11.31		212.53	147.78	447.81	647.57
38M	A11.5148	10/25/2022	1	1	1	4/20/2001	2	21	179	61	19.0381	15	1	1	0	13	14	27		64	63	71	78	81	66	36.4	35.9	35.9	35.7	35.9	35.8		0.8	42.83	92.21	62.76	31	9.85	1.99	8.93	422.63	489.56	124.7	6.58		115.63	193.04	273.78	625.14
48W	A11.5149	2022-02-11	1	1	1	2002-07-06	1	20	170	67	23.1834	13	1	1	0	20	19	39		72	70	77	80	85	85	36.4	36.4	36.6	37	36.8	36.5		0.78	44.53	66.14	62.08	25.55	8.65	4.7	13.32	188.76	718.17	447.03	20.4		145.88	113.22	193.62	555.38
39M	A11.5151	11/21/2022	1	2	2	2000-04-09	2	22	183	78	23.2912	14	1	1	0	25	20	45		100	89	85	96	98	90	35.9	35.9	36.1	36.3	36.5	35.9		1.86	38.95	53.37	32.77	18.35	8.13	8.2	16.88	177.85	108.87	48.88	10.41		148.44	393.01	273.74	199.99
40M	A11.5131	11/22/2022	1	2	2	11/24/1993	2	28	198	80	20.4061	22	1	4	1	21	23	44		48	49	50	57	71	65	35.9	35.9	36.1	36.2	36.3	36.3		0.68	73.9	61.91	29.59	12.38	5.87		37.79	493.51	375.48	84.2	11.73		247.48	261.58	270.84	450.05
60W	A11.5130	11/28/2022	2	1	3	8/16/2001	1	20	173	65	21.7181	14.5	1	5	1	15	11	26		67	65	80	88	88	90	35.8	35.9	36.4	37.4	36.9	36.5		0.79	141.59	116.16	45.59	19.26	6.95	1.84	35.22	395.74	705.3	187.87	26.2		208.71	342.27	626.2	703.08
61W	A11.5152	11/29/2022	1	2	2	1993-09-05	1	29	180	75	23.1481	18	1	4	1	17	16	33		65	54	62	68	75	77	36.3	36	36.4	36.8	36.1	36.2		0.67	79.78	131.73	63.82	34.38	10.01	4.31	34.2	1023.96	899.68	292.25	28.39		173.49	164.99	207.41	529.87
62W	A11.5150	11/30/2022	1	2	2	5/30/2000	1	22	177	60	19.1516	16	1	3	1	14	16	30		60	65	75	72	83	72	36.6	36.7	36.3	36.8	36.8	36.7		0.68	27.63	45.1	27.97	16	5.91	1.86	17.93	421.11	308.4	71.76	10.18		322.74	254.13	399.49	865.75
63W	A11.5116	2022-05-12	1	2	2	12/14/1994	1	27	165	55	20.202	20	1	5	1	16	18	34		71	74	81	89	91	106	36.9	36.7	36.8	37.2	37.7	37.4		0.41	32.65	196.8	190.3	85.78	21.77	2.46	11.49	1179.58	5163.25	5194.38	784.93		182.95	138.41	138.75	366.63
64W	A11.5160	2022-12-12	1	1	1	7/14/2000	1	22	163	49	18.4425	15	1	5	1	17	20	37		81	76	87	98	95	85	36.1	36.2	36.5	36.2	36.4	36.6		0.78	44.51	82.7	54.33	30.67	10.75		10.85	400.84	314.54	122.85	23.36		359.18	309.71	261.04	491.67
41M	A11.5154	12/13/2022	2	1	3	1982-07-12	2	39	180	84	25.9259	13	1	6	0	16	12	28		80	65	79	82	90	94	35.3	35	36.2	36.8	37.2	37.1		0.68	41.68	58.9	27.05	11.31	4.3	0.76	12.95	410.26	240.85	60.03	5.68		208.64	162.26	548.56	647.57
42M	A11.5156	12/14/2022	1	1	1	7/27/1994	2	28	175	63	20.5714	22	1	5	1	25	16	41		59	56	65	72	75	74	35.7	35.9	35.8	36.1	36.2	36.4		0.66	20.41	57.42	54.84	24.06	7.96	0.64	8.75	317.27	1041.58	320.81	18.21		242.21	144.87	378.36	595.21
65W	A11.5153	2023-04-01	1	1	1	9/13/1993	1	29	172	62	20.9573	23	1	3	1	15	18	33		71	58	66	72	84	76	36.1	36.2	36.4	36.5	36.6	36.5		0.42	49.33	99.16	49.73	20.68	8.29	0.95	19.82	611.78	835.33	193.61	16.98		142.92	190.15	255.63	794.82
66W	A11.5169	2023-09-01	2	1	3	3/13/1999	1	23	177	60	19.1516	17	1		0	12	16	28		69	68	77	89	81	79	36.4	36.6	37	37.2	37.2	36.6		0.6	34.12	60.05	28.81	14.87	5.99	2.82	7.32	402.96	172.78	94.1	6.34		420.35	283.5	471.66	662.22
67W	A11.5159	2023-10-01	1	1	1	1996-02-10	1	26	166	65	23.5883	18	1	3	1	13	13	26		72	60	68	69	83	64	36.8	36.9	36.7	36.6	37.1	36.8		0.56	39.92	92.73	73.94	33.98	16.19	1.16	8.39	526.47	800.02	301.73	21.73		156	215.11	174.08	736.55
68W	A11.5165	1/17/2023	1	1	1	1977-09-04	1	45	165	68	24.977	20	1	4	1	13	21	34		77	76	77	77	77	72	36.6	36.9	37.1	37.2	37.3	37.1		0.43	68.18	106.13	50.77	20.24	7.68	1.44	92.84	1361.48	775.49	195.65	16		189.64	123.63	551.36	483.56
69W	A11.5167	1/23/2023	2	2	4	7/27/1996	1	26	178	80	25.2493	20	1	4	1	10	15	25		73	69	67	82	101	90	36.9	36.9	37.6	37.8	36.8	37.2		0.51	67.03	69.08	37.13	17.78	6.17	2.38	48.22	1152.77	669.19	207.3	15.96		300.88	170.09	502.77	203.69
44M	A11.5170	1/24/2023	2	2	4	10/26/1998	2	24	178	78	24.6181	13	1	5	1	14	13	27		75	68	85	96	96	94	35.9	35.6	36.1	36.9	36.9	36.1		0.95	56.06	96.81	38.77	21.43	8.25	3.58	15.55	562.38	368.03	97.46	10.79		124.86	190.08	486.6	532.5
70W	A11.5166	1/25/2023	1	2	2	7/16/1988	1	34	170	90	31.1419	11	0	5	1	19	18	37		78	68	70	106	101	91	36.3	36.6	36.6	36.8	36.6	36.7		0.46	71.46	72.18	34.4	14.83	5.62	2.63	16.8	893.44	352.61	118.23	19.36		193.68	154.86	135.12	355.01
71W	A11.5161	1/31/2023	1	1	1	9/15/2002	1	20	168	61	21.6128	14	1	5	1	10	11	21		89	70	75	87	92	99	36.3	35.9	35.7	36.1	36.3	36.8		0.74	99.15	168.1	93.42	63.23	20.82	2.3	48.49	1118.49	1344.99	1162.34	69.58		338.18	286.54	215.55	365.56
72W	A11.5178	2023-06-02	2	2	4	1/25/1996	1	27	161	59	22.7615	11	0	4	1	16	24	40		77	66	83	102	83	92	36.4	36.5	37.5	38.1	37.5	37.4		0.73	66.61	72.24	35.98	21.92	7.49	0.54	25.8	881.9	684.76	228.79	12.34		243.02	254.79	228.3	258.33
43M	A11.5173	2/13/2023	2	2	4	9/13/1995	2	27	194	85	22.5848	20	1	4	1	12	11	23		78	60	75	94	85	89	35.4	35.8	36.1	36.6	36.7	36.4		0.62	32.71	73.18	37.66	15.05	5.43	2.63	11.18	949.84	943.98	157.07	13		467.58	584.96	591.52	839.62
74W	A11.5176	2/21/2023	1	1	1	6/17/2000	1	22	163	65	24.4646	16	1	3	1	24	26	50		68	51	56	67	68	82	36.1	35.9	36.2	36.3	36.3	36.3		0.7	24.45	68.56	41.66	21	8.54	5.41	3.11	278.53	264.67	76.42	6.45		159.05	206.91	263.87	389.05
75W	A11.5182	2/22/2023	2	2	4	1/25/2000	1	23	168	60	21.2585	18	1	3	1	12	15	27		47	66	53	80	83	78	36.3	36.5	36.9	37.6	37.6	37.3		0.7	34.87	45.72	37.02	17.35	5.47		6.44	398.58	376.9	136.45	102.18		229.21	142.14	583.8	761.64
76W	A11.5179	2/28/2023	1	1	1	3/23/2003	1	19	164	55	20.4491	14	1	5	1	12	13	25		80	69	73	85	85	79	37	36.7	36.7	37.1	36.7	36.9		0.79	41.44	55.27	27.02	11.8	5.14	4.01	16.33	416.72	103.88	31.84	9.24		470.52	389.41	238.02	44.07
45M	A11.5185	2023-01-03	1	1	1	10/15/2000	2	22	186	90	26.0146	16	1	1	0	14	20	34		54	59	52	61	65	55	35.4	35.6	35.7	35.7	36.2	36.2		0.73	42.76	68.9	31.73	17.59	7.29	4.32	11.99	385.05	497.51	123.54	8.01		192.18	157.4	155.32	432.91
46M	A11.5174	2023-06-03	2	2	4	12/31/2001	2	21	179	77	24.0317	13.5	1	1	0	13	14	27		60	61	74	69	78	69	36.1	36.1	36.7	37.4	38.3	37.3		0.85	37.23	62.02	72.38	27.81	9.47	6.8	14.76	445.48	1308.85	578.39	30.56		299.69	177.85	441.97	734.48
47M	A11.5168	2023-07-03	2	2	4	7/14/1997	2	25	176	73	23.5666	4	0	4	1	12	10	22		59	56	69	79	76	80	36.3	36	37.1	37.7	37.7	37.1		1.23	40.44	57.13	29.62	13.31	6.26	2.04	10.4	487.55	416.72	81.25	19.34		96.61	187.39	488.22	709.54
48M	A11.5180	3/13/2023	2	1	3	1997-11-06	2	25	189	92	25.7552	19	1	4	1	12	10	22		57	56	64	79	84	65	35.8	36	36.2	36.7	37.1	36.7		0.73	20.8	60.29	51.18	23.85	11.35	7.08	4.97	207.66	457.73	223.93	15.13		330.07	203.64	465.8	608.68
49M	A11.5191	3/14/2023	1	2	2	1978-10-11	2	44	180	85	26.2346	13	1	3	1	18	22	40		64	72	78	89	84	74	36.3	35.8	35.8	35.5	35.4	35.5		0.9	33.98	44.34	21.73	9.85	4.91	3.3	16.18	197	156.94	23.22	8.83		267.09	178.55	288.54	680.59
77W	A11.5192	3/15/2023	2	2	4	6/27/1995	1	27	167	72	25.8166	15	1	1	0	13	20	33		74	70	71	96	83	89	35.5	35.5	36	36.9	36.1	36.4		1.29	50.58	125.1	51.82	21.76	8.67	14.6	19.71	756.69	911.07	633.51	323.23		232.68	350.12	636.67	769.61
78W	A11.5022	3/20/2023	2	2	4	1999-07-07	1	23	175	65	21.2245	18	1	5	1	10	16	26		70	73	90	92	81	87	36.2	36.6	37.5	37.4	37.1	36.7		0.78	50.81	50.4	29.87	14.76	6.55	0.58	24.62	532.01	284.99	145.14	17.87			115.43	407.25	646.93
50M	A11.5188	3/21/2023	1	1	1	1996-01-05	2	26	183	88	26.2773	17	1	5	1	18	13	31		69	64	74	79	79	82	36.3	36.4	36.5	36.6	36.6	36.6		0.86	48.48	61.98	54.29	20.87	7.55	1.56	20.11	512.05	1206.09	262.9	22.79		258.14	263.67	263.42	793.6
52M	A11.5189	3/29/2023	2	1	3	2/26/1985	2	38	185	90	26.2966	13	1	6	0	17	16	33		80	85	89	105	104	109	36	35.6	36.5	36.7	36.7	36.4		0.77	20.55	31.79	21.23	10.84	4.28	2.89	11.06	148.2	88.24	30.19	13.54		266.53	181.02	551.57	752.64
[truncated: 82 more columns]
